# Supplementary material for: Inclination Changes in Incisors During Orthodontic Treatment with Passive Self-Ligating Brackets
Source: J Clin Med. 2025 May 12;14(10):3370. doi: 10.3390/jcm14103370 (PMC12112268; doi:10.3390/jcm14103370)
Supplement: Supplementary file 1 [file jcm-14-03370-s001.zip]

Archive with 1 entries (1 files):
- jcm-3570846-supplementary.pdf
